# Supplementary material for: The roles of ferroptosis regulatory gene SLC7A11 in renal cell carcinoma: A multi‐omics study
Source: Cancer Med. 2021 Nov 10;10(24):9078–96. doi: 10.1002/cam4.4395 (PMC8683539; doi:10.1002/cam4.4395)
Supplement: Supplementary file 8 — Table S6 [file CAM4-10-9078-s005.xlsx]

## Sheet: Sheet1
Gene	Drug ID	Drug Name	Cor	corMean	corSd	zVal	pValue
SLC7A11	1026	17-AAG	-0.218	0.0527208	0.0677964	-3.99314	6.52033e-05
SLC7A11	1261	rTRAIL	-0.136	0.0527208	0.0677964	-2.78364	0.00537528
SLC7A11	170	Shikonin	0.239	0.0527208	0.0677964	2.74763	0.00600283
SLC7A11	1203	QL-XII-61	0.22	0.0527208	0.0677964	2.46738	0.0136107
SLC7A11	331	QL-X-138	0.212	0.0527208	0.0677964	2.34938	0.0188049
SLC7A11	64	CMK	0.211	0.0527208	0.0677964	2.33463	0.019563
SLC7A11	1243	piperlongumine	0.203	0.0527208	0.0677964	2.21663	0.0266487
SLC7A11	1007	Docetaxel	-0.097	0.0527208	0.0677964	-2.20839	0.0272173
SLC7A11	89	Parthenolide	0.198	0.0527208	0.0677964	2.14288	0.0321231
SLC7A11	1372	Trametinib	-0.089	0.0527208	0.0677964	-2.09039	0.036583
SLC7A11	1242	(5Z)-7-Oxozeaenol	0.19	0.0527208	0.0677964	2.02487	0.0428802
SLC7A11	269	NSC-207895	0.187	0.0527208	0.0677964	1.98062	0.0476334
SLC7A11	180	Thapsigargin	-0.076	0.0527208	0.0677964	-1.89864	0.0576123
SLC7A11	226	GSK1070916	0.181	0.0527208	0.0677964	1.89212	0.0584744
SLC7A11	71	Pyrimethamine	-0.072	0.0527208	0.0677964	-1.83964	0.0658216
SLC7A11	302	PI-103	0.177	0.0527208	0.0677964	1.83312	0.0667841
SLC7A11	1060	PD-0325901	-0.071	0.0527208	0.0677964	-1.82489	0.0680182
SLC7A11	299	OSI-027	0.175	0.0527208	0.0677964	1.80362	0.0712903
SLC7A11	223	ZSTK474	0.173	0.0527208	0.0677964	1.77412	0.0760426
SLC7A11	1133	JNJ-26854165	-0.067	0.0527208	0.0677964	-1.76589	0.0774149
SLC7A11	238	CAL-101	0.171	0.0527208	0.0677964	1.74462	0.0810503
SLC7A11	1014	RDEA119	-0.064	0.0527208	0.0677964	-1.72164	0.0851354
SLC7A11	1526	RDEA119	-0.063	0.0527208	0.0677964	-1.70689	0.0878432
SLC7A11	94	TGX221	-0.062	0.0527208	0.0677964	-1.69214	0.09062
SLC7A11	176	IPA-3	0.166	0.0527208	0.0677964	1.67087	0.0947466
SLC7A11	235	QL-XII-47	0.166	0.0527208	0.0677964	1.67087	0.0947466
SLC7A11	1378	Bleomycin (50 uM)	-0.059	0.0527208	0.0677964	-1.64789	0.0993761
SLC7A11	345	KIN001-270	0.161	0.0527208	0.0677964	1.59712	0.110238
SLC7A11	152	CP466722	0.16	0.0527208	0.0677964	1.58237	0.113564
SLC7A11	1011	Navitoclax	0.158	0.0527208	0.0677964	1.55287	0.120453
SLC7A11	1498	selumetinib	-0.05	0.0527208	0.0677964	-1.51514	0.129738
SLC7A11	166	FTI-277	-0.049	0.0527208	0.0677964	-1.50039	0.133515
SLC7A11	1012	Vorinostat	0.154	0.0527208	0.0677964	1.49387	0.135209
SLC7A11	1161	ZG-10	0.153	0.0527208	0.0677964	1.47912	0.139107
SLC7A11	29	AZ628	-0.046	0.0527208	0.0677964	-1.45614	0.145355
SLC7A11	56	WH-4-023	-0.046	0.0527208	0.0677964	-1.45614	0.145355
SLC7A11	186	Bexarotene	-0.045	0.0527208	0.0677964	-1.44139	0.149476
SLC7A11	171	AKT inhibitor VIII	-0.044	0.0527208	0.0677964	-1.42664	0.153685
SLC7A11	326	GSK690693	0.149	0.0527208	0.0677964	1.42012	0.155572
SLC7A11	136	Mitomycin C	-0.043	0.0527208	0.0677964	-1.41189	0.157984
SLC7A11	172	Embelin	-0.043	0.0527208	0.0677964	-1.41189	0.157984
SLC7A11	153	Midostaurin	-0.042	0.0527208	0.0677964	-1.39714	0.162373
SLC7A11	51	Dasatinib	-0.041	0.0527208	0.0677964	-1.38239	0.166853
SLC7A11	1268	XAV939	-0.041	0.0527208	0.0677964	-1.38239	0.166853
SLC7A11	177	GSK-650394	-0.04	0.0527208	0.0677964	-1.36764	0.171426
SLC7A11	222	BX-912	0.145	0.0527208	0.0677964	1.36112	0.173475
SLC7A11	303	PIK-93	0.145	0.0527208	0.0677964	1.36112	0.173475
SLC7A11	329	QL-XI-92	0.145	0.0527208	0.0677964	1.36112	0.173475
SLC7A11	190	Bleomycin	-0.039	0.0527208	0.0677964	-1.35289	0.176092
SLC7A11	265	Tubastatin A	0.14	0.0527208	0.0677964	1.28737	0.197964
SLC7A11	201	Epothilone B	-0.034	0.0527208	0.0677964	-1.27913	0.20085
SLC7A11	193	GW-2580	0.139	0.0527208	0.0677964	1.27262	0.203152
SLC7A11	275	I-BET-762	0.139	0.0527208	0.0677964	1.27262	0.203152
SLC7A11	273	CUDC-101	0.137	0.0527208	0.0677964	1.24312	0.213823
SLC7A11	62	BMS-536924	-0.03	0.0527208	0.0677964	-1.22013	0.222414
SLC7A11	119	Lapatinib	-0.029	0.0527208	0.0677964	-1.20538	0.228055
SLC7A11	1114	Cetuximab	-0.029	0.0527208	0.0677964	-1.20538	0.228055
SLC7A11	1015	CI-1040	-0.028	0.0527208	0.0677964	-1.19063	0.233797
SLC7A11	1529	MLN4924	-0.028	0.0527208	0.0677964	-1.19063	0.233797
SLC7A11	346	THZ-2-102-1	0.133	0.0527208	0.0677964	1.18412	0.236365
SLC7A11	147	NSC-87877	-0.027	0.0527208	0.0677964	-1.17588	0.239641
SLC7A11	11	Paclitaxel	-0.026	0.0527208	0.0677964	-1.16113	0.245587
SLC7A11	1052	RO-3306	-0.026	0.0527208	0.0677964	-1.16113	0.245587
SLC7A11	276	CAY10603	0.131	0.0527208	0.0677964	1.15462	0.248245
SLC7A11	1143	HG-5-88-01	0.131	0.0527208	0.0677964	1.15462	0.248245
SLC7A11	230	GSK429286A	0.13	0.0527208	0.0677964	1.13987	0.25434
SLC7A11	1	Erlotinib	-0.024	0.0527208	0.0677964	-1.13163	0.257788
SLC7A11	1006	Cytarabine	-0.024	0.0527208	0.0677964	-1.13163	0.257788
SLC7A11	282	EKB-569	0.129	0.0527208	0.0677964	1.12512	0.260537
SLC7A11	83	JW-7-52-1	-0.023	0.0527208	0.0677964	-1.11688	0.264044
SLC7A11	225	Genentech Cpd 10	0.128	0.0527208	0.0677964	1.11037	0.266839
SLC7A11	283	GSK2126458	0.128	0.0527208	0.0677964	1.11037	0.266839
SLC7A11	1259	Talazoparib	-0.022	0.0527208	0.0677964	-1.10213	0.270403
SLC7A11	140	Vinorelbine	-0.021	0.0527208	0.0677964	-1.08738	0.276867
SLC7A11	54	CGP-082996	-0.02	0.0527208	0.0677964	-1.07263	0.283435
SLC7A11	1029	AMG-706	-0.019	0.0527208	0.0677964	-1.05788	0.290108
SLC7A11	1062	selumetinib	-0.019	0.0527208	0.0677964	-1.05788	0.290108
SLC7A11	330	XMD13-2	0.124	0.0527208	0.0677964	1.05137	0.293088
SLC7A11	256	JW-7-24-1	0.123	0.0527208	0.0677964	1.03662	0.299912
SLC7A11	3	Rapamycin	-0.017	0.0527208	0.0677964	-1.02838	0.303769
SLC7A11	1072	BMS-708163	-0.017	0.0527208	0.0677964	-1.02838	0.303769
SLC7A11	1054	PD-0332991	-0.016	0.0527208	0.0677964	-1.01363	0.310757
SLC7A11	219	AT-7519	0.121	0.0527208	0.0677964	1.00712	0.313876
SLC7A11	263	FR-180204	0.121	0.0527208	0.0677964	1.00712	0.313876
SLC7A11	38	Saracatinib	-0.013	0.0527208	0.0677964	-0.969384	0.332354
SLC7A11	287	KIN001-244	0.117	0.0527208	0.0677964	0.948122	0.343068
SLC7A11	104	Bortezomib	-0.011	0.0527208	0.0677964	-0.939884	0.347277
SLC7A11	1239	YK 4-279	-0.011	0.0527208	0.0677964	-0.939884	0.347277
SLC7A11	1218	JQ1	0.115	0.0527208	0.0677964	0.918622	0.358294
SLC7A11	173	FH535	-0.009	0.0527208	0.0677964	-0.910384	0.36262
SLC7A11	207	AS601245	-0.009	0.0527208	0.0677964	-0.910384	0.36262
SLC7A11	1031	Elesclomol	-0.009	0.0527208	0.0677964	-0.910384	0.36262
SLC7A11	91	KIN001-135	0.114	0.0527208	0.0677964	0.903872	0.366064
SLC7A11	298	OSI-930	0.114	0.0527208	0.0677964	0.903872	0.366064
SLC7A11	301	PHA-793887	0.114	0.0527208	0.0677964	0.903872	0.366064
SLC7A11	252	WZ3105	0.113	0.0527208	0.0677964	0.889121	0.373938
SLC7A11	305	TPCA-1	0.112	0.0527208	0.0677964	0.874371	0.381916
SLC7A11	1010	Gefitinib	-0.006	0.0527208	0.0677964	-0.866134	0.386417
SLC7A11	1042	BIRB 0796	-0.006	0.0527208	0.0677964	-0.866134	0.386417
SLC7A11	200	LAQ824	0.111	0.0527208	0.0677964	0.859621	0.389998
SLC7A11	279	BIX02189	0.111	0.0527208	0.0677964	0.859621	0.389998
SLC7A11	1001	AICAR	0.111	0.0527208	0.0677964	0.859621	0.389998
SLC7A11	272	AR-42	0.11	0.0527208	0.0677964	0.844871	0.398183
SLC7A11	266	Zibotentan	0.109	0.0527208	0.0677964	0.830121	0.40647
SLC7A11	1057	BEZ235	-0.002	0.0527208	0.0677964	-0.807133	0.41959
SLC7A11	344	THZ-2-49	-0.001	0.0527208	0.0677964	-0.792383	0.428137
SLC7A11	1023	GW 441756	0	0.0527208	0.0677964	-0.777633	0.436785
SLC7A11	37	Crizotinib	0.105	0.0527208	0.0677964	0.771121	0.440635
SLC7A11	231	FMK	0.105	0.0527208	0.0677964	0.771121	0.440635
SLC7A11	257	NPK76-II-72-1	0.105	0.0527208	0.0677964	0.771121	0.440635
SLC7A11	290	KIN001-260	0.105	0.0527208	0.0677964	0.771121	0.440635
SLC7A11	1019	Bosutinib	0.001	0.0527208	0.0677964	-0.762883	0.445533
SLC7A11	205	BMS-708163	0.104	0.0527208	0.0677964	0.756371	0.449427
SLC7A11	159	HG-6-64-1	0.002	0.0527208	0.0677964	-0.748133	0.45438
SLC7A11	306	TG101348	0.103	0.0527208	0.0677964	0.741621	0.458317
SLC7A11	184	BMS-754807	0.003	0.0527208	0.0677964	-0.733383	0.463325
SLC7A11	1016	Temsirolimus	0.003	0.0527208	0.0677964	-0.733383	0.463325
SLC7A11	228	KIN001-102	0.102	0.0527208	0.0677964	0.726871	0.467305
SLC7A11	5	Sunitinib	0.004	0.0527208	0.0677964	-0.718633	0.472367
SLC7A11	1091	BMS-536924	0.004	0.0527208	0.0677964	-0.718633	0.472367
SLC7A11	88	MS-275	0.101	0.0527208	0.0677964	0.712121	0.47639
SLC7A11	224	AS605240	0.099	0.0527208	0.0677964	0.682621	0.494846
SLC7A11	1149	TW 37	0.099	0.0527208	0.0677964	0.682621	0.494846
SLC7A11	1164	XMD8-92	0.099	0.0527208	0.0677964	0.682621	0.494846
SLC7A11	204	Tipifarnib	0.007	0.0527208	0.0677964	-0.674383	0.500068
SLC7A11	262	VX-11e	0.008	0.0527208	0.0677964	-0.659633	0.509489
SLC7A11	1004	Vinblastine	0.008	0.0527208	0.0677964	-0.659633	0.509489
SLC7A11	182	Obatoclax Mesylate	0.097	0.0527208	0.0677964	0.653121	0.513678
SLC7A11	258	STF-62247	0.097	0.0527208	0.0677964	0.653121	0.513678
SLC7A11	196	Phenformin	0.009	0.0527208	0.0677964	-0.644883	0.519003
SLC7A11	253	XMD14-99	0.096	0.0527208	0.0677964	0.638371	0.523232
SLC7A11	293	MP470	0.096	0.0527208	0.0677964	0.638371	0.523232
SLC7A11	52	GNF-2	0.01	0.0527208	0.0677964	-0.630133	0.528608
SLC7A11	1236	UNC0638	0.01	0.0527208	0.0677964	-0.630133	0.528608
SLC7A11	203	BMS345541	0.095	0.0527208	0.0677964	0.623621	0.532877
SLC7A11	254	AC220	0.095	0.0527208	0.0677964	0.623621	0.532877
SLC7A11	1047	Nutlin-3a (-)	0.095	0.0527208	0.0677964	0.623621	0.532877
SLC7A11	86	A-443654	0.013	0.0527208	0.0677964	-0.585883	0.557954
SLC7A11	260	NG-25	0.092	0.0527208	0.0677964	0.579371	0.562339
SLC7A11	286	KIN001-236	0.092	0.0527208	0.0677964	0.579371	0.562339
SLC7A11	310	YM201636	0.092	0.0527208	0.0677964	0.579371	0.562339
SLC7A11	1129	PF-4708671	0.014	0.0527208	0.0677964	-0.571133	0.56791
SLC7A11	1158	XMD11-85h	0.014	0.0527208	0.0677964	-0.571133	0.56791
SLC7A11	6	PHA-665752	0.091	0.0527208	0.0677964	0.564621	0.572332
SLC7A11	167	OSU-03012	0.015	0.0527208	0.0677964	-0.556383	0.577949
SLC7A11	199	Pazopanib	0.015	0.0527208	0.0677964	-0.556383	0.577949
SLC7A11	308	Foretinib	0.015	0.0527208	0.0677964	-0.556383	0.577949
SLC7A11	1032	Afatinib	0.015	0.0527208	0.0677964	-0.556383	0.577949
SLC7A11	1230	IOX2	0.015	0.0527208	0.0677964	-0.556383	0.577949
SLC7A11	163	JQ1	0.09	0.0527208	0.0677964	0.54987	0.582408
SLC7A11	292	Masitinib	0.09	0.0527208	0.0677964	0.54987	0.582408
SLC7A11	332	XMD15-27	0.09	0.0527208	0.0677964	0.54987	0.582408
SLC7A11	150	Bicalutamide	0.016	0.0527208	0.0677964	-0.541633	0.588072
SLC7A11	1377	Afatinib	0.016	0.0527208	0.0677964	-0.541633	0.588072
SLC7A11	274	Belinostat	0.089	0.0527208	0.0677964	0.53512	0.592567
SLC7A11	291	KIN001-266	0.089	0.0527208	0.0677964	0.53512	0.592567
SLC7A11	1061	SB590885	0.017	0.0527208	0.0677964	-0.526883	0.598275
SLC7A11	261	TL-1-85	0.088	0.0527208	0.0677964	0.52037	0.602805
SLC7A11	1028	VX-702	0.088	0.0527208	0.0677964	0.52037	0.602805
SLC7A11	157	JNK-9L	0.018	0.0527208	0.0677964	-0.512133	0.608558
SLC7A11	197	Bryostatin 1	0.018	0.0527208	0.0677964	-0.512133	0.608558
SLC7A11	1018	Veliparib	0.018	0.0527208	0.0677964	-0.512133	0.608558
SLC7A11	175	PAC-1	0.087	0.0527208	0.0677964	0.50562	0.613123
SLC7A11	208	Ispinesib Mesylate	0.087	0.0527208	0.0677964	0.50562	0.613123
SLC7A11	1038	NU-7441	0.087	0.0527208	0.0677964	0.50562	0.613123
SLC7A11	63	BMS-509744	0.019	0.0527208	0.0677964	-0.497383	0.618919
SLC7A11	1371	PLX4720	0.019	0.0527208	0.0677964	-0.497383	0.618919
SLC7A11	32	VX-680	0.086	0.0527208	0.0677964	0.49087	0.623518
SLC7A11	309	Y-39983	0.086	0.0527208	0.0677964	0.49087	0.623518
SLC7A11	333	T0901317	0.086	0.0527208	0.0677964	0.49087	0.623518
SLC7A11	1003	Camptothecin	0.086	0.0527208	0.0677964	0.49087	0.623518
SLC7A11	1248	FK866	0.086	0.0527208	0.0677964	0.49087	0.623518
SLC7A11	1373	Dabrafenib	0.02	0.0527208	0.0677964	-0.482633	0.629357
SLC7A11	155	AP-24534	0.021	0.0527208	0.0677964	-0.467882	0.639869
SLC7A11	164	JQ12	0.084	0.0527208	0.0677964	0.46137	0.644533
SLC7A11	221	TAK-715	0.084	0.0527208	0.0677964	0.46137	0.644533
SLC7A11	30	Sorafenib	0.022	0.0527208	0.0677964	-0.453132	0.650453
SLC7A11	206	Ruxolitinib	0.083	0.0527208	0.0677964	0.44662	0.655149
SLC7A11	1037	BX-795	0.023	0.0527208	0.0677964	-0.438382	0.661109
SLC7A11	1494	SN-38	0.082	0.0527208	0.0677964	0.43187	0.665836
SLC7A11	55	A-770041	0.024	0.0527208	0.0677964	-0.423632	0.671834
SLC7A11	87	GW843682X	0.024	0.0527208	0.0677964	-0.423632	0.671834
SLC7A11	211	TL-2-105	0.081	0.0527208	0.0677964	0.41712	0.676591
SLC7A11	1020	Lenalidomide	0.081	0.0527208	0.0677964	0.41712	0.676591
SLC7A11	1170	CCT018159	0.025	0.0527208	0.0677964	-0.408882	0.682626
SLC7A11	156	AZD6482	0.08	0.0527208	0.0677964	0.40237	0.687412
SLC7A11	1033	GDC0449	0.08	0.0527208	0.0677964	0.40237	0.687412
SLC7A11	1066	AZD6482	0.08	0.0527208	0.0677964	0.40237	0.687412
SLC7A11	229	LY317615	0.026	0.0527208	0.0677964	-0.394132	0.693483
SLC7A11	1036	PLX4720	0.026	0.0527208	0.0677964	-0.394132	0.693483
SLC7A11	1046	681640	0.026	0.0527208	0.0677964	-0.394132	0.693483
SLC7A11	1166	QL-VIII-58	0.026	0.0527208	0.0677964	-0.394132	0.693483
SLC7A11	1502	Bicalutamide	0.026	0.0527208	0.0677964	-0.394132	0.693483
SLC7A11	341	EX-527	0.079	0.0527208	0.0677964	0.38762	0.698297
SLC7A11	1053	MK-2206	0.079	0.0527208	0.0677964	0.38762	0.698297
SLC7A11	1058	GDC0941	0.079	0.0527208	0.0677964	0.38762	0.698297
SLC7A11	110	Roscovitine	0.027	0.0527208	0.0677964	-0.379382	0.704404
SLC7A11	1008	Methotrexate	0.027	0.0527208	0.0677964	-0.379382	0.704404
SLC7A11	288	KIN001-055	0.078	0.0527208	0.0677964	0.37287	0.709245
SLC7A11	1030	KU-55933	0.078	0.0527208	0.0677964	0.37287	0.709245
SLC7A11	1219	PFI-1	0.078	0.0527208	0.0677964	0.37287	0.709245
SLC7A11	1175	AG-014699	0.028	0.0527208	0.0677964	-0.364632	0.715386
SLC7A11	202	GSK1904529A	0.077	0.0527208	0.0677964	0.35812	0.720254
SLC7A11	1009	ATRA	0.077	0.0527208	0.0677964	0.35812	0.720254
SLC7A11	135	Gemcitabine	0.029	0.0527208	0.0677964	-0.349882	0.726427
SLC7A11	194	AUY922	0.029	0.0527208	0.0677964	-0.349882	0.726427
SLC7A11	249	XL-184	0.03	0.0527208	0.0677964	-0.335132	0.737525
SLC7A11	1262	UNC1215	0.075	0.0527208	0.0677964	0.32862	0.742443
SLC7A11	59	WZ-1-84	0.031	0.0527208	0.0677964	-0.320382	0.748679
SLC7A11	1013	Nilotinib	0.031	0.0527208	0.0677964	-0.320382	0.748679
SLC7A11	34	Imatinib	0.032	0.0527208	0.0677964	-0.305632	0.759885
SLC7A11	1069	EHT 1864	0.032	0.0527208	0.0677964	-0.305632	0.759885
SLC7A11	154	CHIR-99021	0.073	0.0527208	0.0677964	0.29912	0.764849
SLC7A11	1039	SL 0101-1	0.073	0.0527208	0.0677964	0.29912	0.764849
SLC7A11	1017	Olaparib	0.033	0.0527208	0.0677964	-0.290882	0.771142
SLC7A11	1043	JNK Inhibitor VIII	0.033	0.0527208	0.0677964	-0.290882	0.771142
SLC7A11	1067	CCT007093	0.033	0.0527208	0.0677964	-0.290882	0.771142
SLC7A11	45	Z-LLNle-CHO	0.072	0.0527208	0.0677964	0.28437	0.776127
SLC7A11	60	BI-2536	0.034	0.0527208	0.0677964	-0.276132	0.782447
SLC7A11	1264	SGC0946	0.034	0.0527208	0.0677964	-0.276132	0.782447
SLC7A11	295	BHG712	0.071	0.0527208	0.0677964	0.26962	0.787453
SLC7A11	312	Tivozanib	0.071	0.0527208	0.0677964	0.26962	0.787453
SLC7A11	53	CGP-60474	0.035	0.0527208	0.0677964	-0.261382	0.793798
SLC7A11	1192	GSK269962A	0.035	0.0527208	0.0677964	-0.261382	0.793798
SLC7A11	271	VNLG/124	0.07	0.0527208	0.0677964	0.25487	0.798824
SLC7A11	281	CH5424802	0.07	0.0527208	0.0677964	0.25487	0.798824
SLC7A11	294	MPS-1-IN-1	0.07	0.0527208	0.0677964	0.25487	0.798824
SLC7A11	300	CX-5461	0.07	0.0527208	0.0677964	0.25487	0.798824
SLC7A11	1022	AZD7762	0.036	0.0527208	0.0677964	-0.246632	0.805193
SLC7A11	1025	SB 216763	0.036	0.0527208	0.0677964	-0.246632	0.805193
SLC7A11	1049	PD-173074	0.036	0.0527208	0.0677964	-0.246632	0.805193
SLC7A11	127	GSK269962A	0.037	0.0527208	0.0677964	-0.231882	0.81663
SLC7A11	134	Etoposide	0.068	0.0527208	0.0677964	0.22537	0.821692
SLC7A11	1059	AZD8055	0.068	0.0527208	0.0677964	0.22537	0.821692
SLC7A11	179	5-Fluorouracil	0.067	0.0527208	0.0677964	0.210619	0.833184
SLC7A11	1005	Cisplatin	0.067	0.0527208	0.0677964	0.210619	0.833184
SLC7A11	1375	Temozolomide	0.067	0.0527208	0.0677964	0.210619	0.833184
SLC7A11	255	CP724714	0.066	0.0527208	0.0677964	0.195869	0.844712
SLC7A11	277	Linifanib	0.066	0.0527208	0.0677964	0.195869	0.844712
SLC7A11	151	QS11	0.04	0.0527208	0.0677964	-0.187632	0.851165
SLC7A11	328	SNX-2112	0.041	0.0527208	0.0677964	-0.172882	0.862744
SLC7A11	1194	SB 505124	0.041	0.0527208	0.0677964	-0.172882	0.862744
SLC7A11	106	XMD8-85	0.042	0.0527208	0.0677964	-0.158132	0.874353
SLC7A11	158	PF-562271	0.042	0.0527208	0.0677964	-0.158132	0.874353
SLC7A11	1495	Olaparib	0.042	0.0527208	0.0677964	-0.158132	0.874353
SLC7A11	185	Lisitinib	0.043	0.0527208	0.0677964	-0.143382	0.885989
SLC7A11	268	YM155	0.062	0.0527208	0.0677964	0.136869	0.891134
SLC7A11	1024	CEP-701	0.062	0.0527208	0.0677964	0.136869	0.891134
SLC7A11	111	Salubrinal	0.044	0.0527208	0.0677964	-0.128632	0.897649
SLC7A11	17	Cyclopamine	0.061	0.0527208	0.0677964	0.122119	0.902805
SLC7A11	165	DMOG	0.061	0.0527208	0.0677964	0.122119	0.902805
SLC7A11	178	BAY 61-3606	0.061	0.0527208	0.0677964	0.122119	0.902805
SLC7A11	1142	HG-5-113-01	0.046	0.0527208	0.0677964	-0.0991314	0.921034
SLC7A11	304	SB52334	0.059	0.0527208	0.0677964	0.0926191	0.926206
SLC7A11	9	MG-132	0.047	0.0527208	0.0677964	-0.0843814	0.932753
SLC7A11	245	UNC0638	0.047	0.0527208	0.0677964	-0.0843814	0.932753
SLC7A11	1050	ZM-447439	0.047	0.0527208	0.0677964	-0.0843814	0.932753
SLC7A11	1199	Tamoxifen	0.047	0.0527208	0.0677964	-0.0843814	0.932753
SLC7A11	41	S-Trityl-L-cysteine	0.058	0.0527208	0.0677964	0.0778691	0.937932
SLC7A11	1527	GDC0941	0.054	0.0527208	0.0677964	0.0188689	0.984946
SLC7A11	35	TAE684	0.052	0.0527208	0.0677964	-0.0106312	0.991518
SLC7A11	192	LFM-A13	0.052	0.0527208	0.0677964	-0.0106312	0.991518
SLC7A11	1241	CHIR-99021	0.052	0.0527208	0.0677964	-0.0106312	0.991518
SLC7A11	133	Doxorubicin	0.053	0.0527208	0.0677964	0.00411888	0.996714
SLC7A11	1021	Axitinib	0.053	0.0527208	0.0677964	0.00411888	0.996714
